# Supplementary material for: A Polyphasic Approach including Whole Genome Sequencing Reveals Paecilomyces paravariotii sp. nov. as a Cryptic Sister Species to P. variotii
Source: J Fungi (Basel). 2023 Feb 22;9(3):285. doi: 10.3390/jof9030285 (PMC10055108; doi:10.3390/jof9030285)
Supplement: Supplementary file 1 [file jof-09-00285-s001.zip]

Archive with 1 entries (1 files):
- jof-2140383-supplementary.pdf
